# Supplementary material for: Molecular phylogeny of the subfamily Stevardiinae Gill, 1858 (Characiformes: Characidae): classification and the evolution of reproductive traits
Source: BMC Evol Biol. 2015 Jul 21;15:146. doi: 10.1186/s12862-015-0403-4 (PMC4509481; doi:10.1186/s12862-015-0403-4)
Supplement: Additional file 2: — List of material examined, catalog numbers, GenBank accession numbers, locality and genetic coverage for each taxon collected in this study. [file 12862_2015_403_MOESM2_ESM.xlsx]

## Sheet: Sheet1
Additional file 2. List of material examined, catalog numbers, locality and genetic coverage for each taxon collected in this study. Gray and white highlights indicate the species input used for the species tree inference. Collections abbreviations follow Sabaj Pérez (2013) except for GO (GO = Guillermo Ortí laboratory collection) [GenBank accession number ranges: 12S = KF209375-KF209697; 16S = K…
Taxon	New classification ID	Voucher	Drainage, Country	Total length (bp)	12S	16S	COI	MYH6	PTR	RAG1	RAG2
Ingroup
Acrobrycon ipanquianus	Acrobrycon ipanquianus	ANSP 180771	Ucayali (río Apurimac), Perú	4279 bp	429	574	522	621	0	1362	771
Acrobrycon ipanquianus	Acrobrycon ipanquianus	ANSP 180776	Ucayali (río Apurimac), Perú	3733 bp	429	574	522	621	0	816	771
Argopleura chocoensis	Argopleura chocoensis	STRI 1507	Atrato, Colombia	3604 bp	429	574	0	621	0	1359	621
Argopleura chocoensis	Argopleura chocoensis	STRI 1510	Atrato, Colombia	2806 bp	429	574	522	621	0	0	660
Argopleura magdalenensis	Argopleura magdalenensis	STRI 9521	Magdalena (Alto Magdalena), Colombia	2998 bp	429	574	0	0	0	1362	633
Attonitus bounites	Attonitus bounites	AUM - T10059	Madre de Dios, Perú	4294 bp	429	574	0	621	537	1362	771
Attonitus ephimeros	Attonitus ephimeros	ANSP 180845 (P4832)	Ucayali (río Urubamba), Perú	3736 bp	429	574	522	621	0	819	771
Attonitus ephimeros	Attonitus ephimeros	ANSP 180845 (P4833)	Ucayali (río Urubamba), Perú	2875 bp	429	574	522	0	537	813	0
Attonitus irisae	Attonitus irisae	MHNG 2731.036 (152.27)	Ucayali (río Previsto), Perú	3073 bp	429	574	522	621	537	0	390
Attonitus irisae	Attonitus irisae	MHNG 2731.036 (152.28)	Ucayali (río Previsto), Perú	3064 bp	429	574	522	612	537	0	390
Attonitus irisae	Attonitus irisae	MHNG 2731.037 (152.20)	Ucayali (río Santa Anita), Perú	396 bp	0	0	0	0	0	0	396
Bryconacidnus sp.	Bryconacidnus sp.	MHNG 2731.035 (152.13)	Marañón (río Huantanamo), Perú	3073 bp	429	574	522	621	537	0	390
Bryconacidnus sp.	Bryconacidnus sp.	ANSP 190966 (P4837)	Ucayali (río Urubamba), Perú	4123 bp	429	574	522	621	0	1362	615
Bryconadenos tanaothoros	Knodus tanaothoros	MCP 40399	Xingu, Brasil	3508 bp	429	574	522	621	0	1362	0
Bryconamericus alpha	Knodus alpha	STRI 9347	Orinoco (Alto Meta), Colombia	2917 bp	429	574	522	621	0	0	771
Bryconamericus alpha	Knodus alpha	STRI 9348	Orinoco (Alto Meta), Colombia	2917 bp	429	574	522	621	0	0	771
Bryconamericus alpha	Knodus alpha	AUM 54052 (T08970)	Embalse la Coromoto, Venezuela	1624 bp	429	574	0	621	0	0	0
Bryconamericus bayano	Eretmobrycon bayano	STRI 7334	Bayano, Panamá	3556 bp	429	574	0	0	537	1362	654
Bryconamericus bayano	Eretmobrycon bayano	STRI 7335	Bayano, Panamá	2965 bp	429	574	0	0	537	816	609
Bryconamericus brevirostris	Eretmobrycon brevirostris	STRI 15024	Tumbes, Perú	4279 bp	429	574	522	621	0	1362	771
Bryconamericus caquetae	Knodus caquetae	STRI 9430	Amazonas (Orteguaza), Colombia	3112 bp	429	574	522	0	0	816	771
Bryconamericus caquetae	Knodus caquetae	STRI 9431	Amazonas (Orteguaza), Colombia	4258 bp	429	574	522	621	537	804	771
Bryconamericus caucanus	Hemibrycon caucanus	STRI 9099	Magdalena (río Cauca), Colombia	4624 bp	429	574	522	621	537	1362	579
Bryconamericus caucanus	Hemibrycon caucanus	STRI 9100	Magdalena (río Cauca), Colombia	3307 bp	429	574	522	621	492	0	669
Bryconamericus caucanus	Hemibrycon cf. boquiae	GO 006	Magdalena (Upper Cauca), Colombia	4816 bp	429	574	522	621	537	1362	771
Bryconamericus caucanus	Hemibrycon cf. boquiae	GO 007	Magdalena (Upper Cauca), Colombia	4816 bp	429	574	522	621	537	1362	771
Bryconamericus cinarucoense	Knodus cinarucoense	ANSP 191136 (BO6130)	Orinoco (río Paru, Ventuari), Venezuela	2236 bp	429	574	0	621	0	0	612
Bryconamericus cristiani	Hemibrycon cristiani	STRI 9404	Orinoco (río Ariari), Colombia	3556 bp	429	574	522	0	0	1362	669
Bryconamericus cristiani	Hemibrycon cristiani	STRI 9405	Orinoco (río Ariari), Colombia	3520 bp	429	574	522	0	537	780	678
Bryconamericus dahli	Eretmobrycon dahli	STRI 9302	Patia (río Guachicono), Colombia	4816 bp	429	574	522	621	537	1362	771
Bryconamericus dahli	Eretmobrycon dahli	STRI 9308	Patia (río Guachicono), Colombia	4279 bp	429	574	522	621	0	1362	771
Bryconamericus dahli	Eretmobrycon dahli	STRI 9567	Patia (río Patia, quebrada Palobobo), Colombia	4726 bp	429	574	522	621	537	1362	681
Bryconamericus dahli	Eretmobrycon dahli	STRI 9568	Patia (río Patia, quebrada Palobobo), Colombia	4816 bp	429	574	522	621	537	1362	771
Bryconamericus deuterodonoides	Knodus deuterodonoides	STRI (VZ130)	Aroa, Venezuela	2989 bp	429	553	522	0	0	807	678
Bryconamericus deuterodonoides	Knodus deuterodonoides	STRI (VZ131)	Aroa, Venezuela	3028 bp	429	574	522	0	0	825	678
Bryconamericus emperador	Eretmobrycon emperador	STRI 3936	Tuira (río Yape), Panamá	4816 bp	429	574	522	621	537	1362	771
Bryconamericus emperador	Eretmobrycon emperador	STRI 3940	Tuira (río Yape), Panamá	3751 bp	429	574	0	621	537	819	771
Bryconamericus emperador	Eretmobrycon emperador	STRI 861	San Juan, Colombia	4669 bp	429	574	522	621	537	1362	624
Bryconamericus exodon	Bryconamericus exodon	UFRGS 13571 (TEC1693)	Paraguai (rio Cuiabá), Brasil	3076 bp	429	574	522	621	537	0	393
Bryconamericus galvisi	Hemibrycon galvisi	STRI 9074	Amazonas, Colombia	1513 bp	364	0	0	0	537	0	612
Bryconamericus galvisi	Hemibrycon galvisi	STRI 9075	Putumayo, Amazonas, Colombia	1505 bp	365	0	0	0	537	0	603
Bryconamericus gonzalezi	Eretmobrycon gonzalezi	STRI 4974	Changuinola (río Bongie), Panamá	3757 bp	429	574	0	621	0	1362	771
Bryconamericus gonzalezi	Eretmobrycon gonzalezi	STRI 4998	Changuinola (río Bongie), Panamá	2593 bp	429	574	0	0	0	819	771
Bryconamericus iheringii	Bryconamericus iheringii	STRI 2498	Parana (arroyo Uruzu), Argentina	4108 bp	429	574	522	621	498	822	642
Bryconamericus iheringii	Bryconamericus iheringii	STRI 2527	Parana (arroyo Uruzu), Argentina	3751 bp	429	574	0	621	537	819	771
Bryconamericus iheringii	Bryconamericus iheringii	UFRGS 12473 TEC1281	Patos, Brasil	4180 bp	429	574	522	621	0	1362	672
Bryconamericus iheringii	Bryconamericus iheringii	UFRGS 12479 TEC1287	Patos, Brasil	4279 bp	429	574	522	621	0	1362	771
Bryconamericus iheringii	Bryconamericus iheringii	UFRGS 14999 (TEC1781)	Uruguay, Brasil	3319 bp	429	574	0	621	537	762	396
Bryconamericus iheringii	Bryconamericus iheringii	UFRGS 15027 (TEC1808A)	Uruguay, Brasil	3514 bp	429	574	522	621	537	831	0
Bryconamericus cf. iheringi	Bryconamericus cf. iheringi	UFRGS S/N (TEC1825)	Salí-Dulce, Argentina	2914 bp	0	574	522	621	537	660	0
Bryconamericus ikaa	Bryconamericus ikaa	UFRGS S/N (TEC1828A)	Paraná (Iguaçu), Brasil	1933 bp	429	574	0	0	537	0	393
Bryconamericus ikaa	Bryconamericus ikaa	UFRGS S/N (TEC1828B)	Paraná (Iguaçu), Brasil	3331 bp	429	574	0	576	537	819	396
Bryconamericus loisae	Hemibrycon loisae	STRI 9403	Orinoco (río Acacias), Colombia	4149 bp	429	0	522	621	537	1362	678
Bryconamericus microcephalus	Bryconamericus microcephalus	MCP 19606	Ribeira de Iguape, Brasil	3508 bp	429	574	522	621	0	1362	0
Bryconamericus miraensis	Eretmobrycon miraensis	STRI 9804	Mira, Colombia	2124 bp	0	0	0	0	537	816	771
Bryconamericus orteguasae	Knodus orteguasae	MUSM 33803	Yuruá (alto Yuruá), Perú	4198 bp	429	574	0	621	537	1362	675
Bryconamericus orteguasae	Knodus orteguasae	MUSM 33823	Yuruá (alto Yuruá), Perú	4279 bp	429	574	522	621	0	1362	771
Bryconamericus orteguasae	Knodus orteguasae	MUSM 39349 (AP-09)	Purus, Perú	3352 bp	429	574	522	621	435	0	771
Bryconamericus orteguasae	Knodus orteguasae	MUSM 39412 (AP-45)	Purus, Perú	4816 bp	429	574	522	621	537	1362	771
Bryconamericus orteguasae	Knodus orteguasae	MUSM 35414	Ucayali (baixo Urubamba), Perú	2296 bp	429	574	522	0	0	0	771
Bryconamericus orteguasae	Knodus orteguasae	MUSM 35485	Ucayali (baixo Urubamba), Perú	4816 bp	429	574	522	621	537	1362	771
Bryconamericus orteguasae	Knodus orteguasae	MUSM 35651	Ucayali (baixo Urubamba), Perú	4279 bp	429	574	522	621	0	1362	771
Bryconamericus orteguasae	Knodus orteguasae	MUSM 35652	Ucayali (baixo Urubamba), Perú	4279 bp	429	574	522	621	0	1362	771
Bryconamericus pachacuti	"Bryconamericus" pachacuti	MUSM 35695	Ucayali (baixo Urubamba), Perú	3739 bp	429	574	522	621	0	822	771
Bryconamericus patriciae	Bryconamericus patriciae	UFRGS 12400 (TEC511C)	Uruguay (rio Baú), Brasil	4816 bp	429	574	522	621	537	1362	771
Bryconamericus patriciae	Bryconamericus patriciae	UFRGS 12894 (TEC716)	Uruguay (rio Baú), Brasil	4803 bp	429	574	522	621	537	1362	758
Bryconamericus pectinatus	"Bryconamericus" pectinatus	AUM 51149 (T10060)	Madre de Dios, Perú	1624 bp	429	574	0	621	0	0	0
Bryconamericus peruanus	Eretmobrycon peruanus	STRI 15003	Cañete, Perú	4711 bp	429	574	522	621	537	1362	666
Bryconamericus peruanus	Eretmobrycon peruanus	STRI 15004	Cañete, Perú	4726 bp	429	574	522	621	537	1362	681
Bryconamericus plutarcoi	Hemibrycon plutarcoi	GO 054	Magdalena, Colombia	4657 bp	429	574	522	621	537	1362	612
Bryconamericus plutarcoi	Hemibrycon plutarcoi	STRI 9342	Magdalena (Medio Magdalena), Colombia	2932 bp	429	574	0	579	537	813	0
Bryconamericus plutarcoi	Hemibrycon plutarcoi	STRI 9343	Magdalena (Medio Magdalena), Colombia	4279 bp	429	574	522	621	0	1362	771
Bryconamericus rubropictus	Bryconamericus rubropictus	UFRGS S/N (TEC1823)	Bermejo, Argentina	3439 bp	429	574	522	621	537	756	0
Bryconamericus scleroparius	Eretmobrycon scleroparius	STRI 641	Guarumo (río Guabo), Panamá	3040 bp	429	574	0	0	537	822	678
Bryconamericus scleroparius	Eretmobrycon scleroparius	STRI 11614	Guarumo (río Canazas), Panamá	4294 bp	429	574	0	621	537	1362	771
Bryconamericus scleroparius	Eretmobrycon scleroparius	STRI 13660	Escondido (río Espavel), Nicaragua	4294 bp	429	574	0	621	537	1362	771
Bryconamericus scleroparius	Eretmobrycon scleroparius	STRI 13663	Escondido (río Espavel), Nicaragua	2311 bp	429	574	0	0	537	0	771
Bryconamericus scleroparius	Eretmobrycon scleroparius	STRI 2152	San Juan (río Pizote), Costa Rica	3673 bp	429	574	0	0	537	1362	771
Bryconamericus scleroparius	Eretmobrycon scleroparius	STRI 2153	San Juan (río Pizote), Costa Rica	3865 bp	0	574	0	621	537	1362	771
Bryconamericus scleroparius	Eretmobrycon scleroparius	STRI 4999	Changuinola (río Bongie), Panamá	3757 bp	429	574	0	621	0	1362	771
Bryconamericus sp.	Bryconamericus sp.	MCP 25571	Patos (rio Jacuí), Brasil	2146 bp	429	574	522	621	0	0	0
Bryconamericus sp.	Knodus sp.	STRI 9082	Amazonas (río Orito), Colombia	2740 bp	429	574	522	0	537	0	678
Bryconamericus sp.	Knodus sp.	STRI 9480	Amazonas (río Orteguaza), Colombia	2914 bp	0	574	522	621	537	0	660
Bryconamericus sp.	Knodus sp.	STRI 9481	Amazonas (río Orteguaza), Colombia	2488 bp	0	574	522	621	0	0	771
Bryconamericus sp.	Bryconamericus sp.	UFRGS 12417 (TEC778)	Paranaguá, Brasil	4816 bp	429	574	522	621	537	1362	771
Bryconamericus sp.	Eretmobrycon sp.	STRI 9801	Patia (río Telembi), Colombia	2427 bp	429	0	0	0	537	846	615
Bryconamericus sp.	Eretmobrycon sp.	STRI 9803	Patia (río Telembi), Colombia	1819 bp	429	574	0	0	0	816	0
Bryconamericus sp.	Knodus sp.	MNRJ 34377 (1627)	Tapajós, Brasil	4816 bp	429	574	522	621	537	1362	771
Bryconamericus sp.	Knodus sp.	AUM 54433 (T09651)	Orinoco (río Ventuari), Venezuela	1624 bp	429	574	0	621	0	0	0
Bryconamericus stramineus	Piabarchus stramineus	MNRJ 31729 (957)	São Francisco, Brasil	4717 bp	429	574	522	621	537	1362	672
Bryconamericus stramineus	Piabarchus stramineus	MNRJ 31729 (958)	São Francisco, Brasil	4816 bp	429	574	522	621	537	1362	771
Bryconamericus stramineus	Piabarchus stramineus	UFRGS 12897 TEC1037	São Francisco, Brasil	4279 bp	429	574	522	621	0	1362	771
Bryconamericus stramineus	Piabarchus stramineus	UFRGS 12898 TEC1049	São Francisco, Brasil	4816 bp	429	574	522	621	537	1362	771
Bryconamericus terrabensis	Eretmobrycon terrabensis	STRI 2012	Coto (río Esquena), Costa Rica	4195 bp	429	574	0	621	537	1356	678
Bryconamericus terrabensis	Eretmobrycon terrabensis	STRI 2013	Coto (río Esquena), Costa Rica	3670 bp	429	574	0	621	537	822	687
Bryconamericus thomasi	Piabina thomasi	STRI 2529	Paraguay, Argentina	2887 bp	429	574	522	0	0	1362	0
Bryconamericus uporas	Bryconamericus uporas	UFRGS 13219 (TEC1606)	Uruguay (rio Ijuí), Brasil	3400 bp	429	574	522	621	537	717	0
Bryconamericus aff. uporas	Bryconamericus aff. uporas	UFRGS 15033 (TEC1814)	Uruguay (rio Marombos), Brasil	3496 bp	429	574	522	621	537	813	0
Bryconamericus aff. uporas	Bryconamericus aff. uporas	UFRGS15023 (TEC1804)	Uruguay (rio Folquilha), Brasil	393 bp	0	0	0	0	0	0	393
Bryconamericus aff. uporas	Bryconamericus aff. uporas	UFRGS 15032 (TEC1813)	Uruguay (rio Marombos), Brasil	3313 bp	429	574	0	621	537	762	390
Bryconamericus aff. uporas	Bryconamericus aff. uporas	UFRGS 15034 (TEC1815)	Uruguay, Brasil	3250 bp	429	574	0	591	537	723	396
Carlastyanax aurocaudatus	Carlastyanax aurocaudatus	GO 001	Magdalena (Upper Cauca), Colombia	4816 bp	429	574	522	621	537	1362	771
Carlastyanax aurocaudatus	Carlastyanax aurocaudatus	GO 002	Magdalena (Upper Cauca), Colombia	3454 bp	429	574	522	621	537	0	771
Carlastyanax aurocaudatus	Carlastyanax aurocaudatus	GO 004	Magdalena (Upper Cauca), Colombia	4816 bp	429	574	522	621	537	1362	771
Characidae sp. n.	Creagrutus sp. n.	MHNG 2725.023 (152.7)	Huallaga (río Cachiyacu), Perú	3058 bp	429	574	522	615	537	0	381
Characidae sp. n.	Creagrutus sp. n.	MHNG 2725.023 (152.8)	Huallaga (río Cachiyacu), Perú	3073 bp	429	574	522	621	537	0	390
Ceratobranchia obtusirostris	Ceratobranchia obtusirostris	MUSM 35619	Ucayali (baixo Urubamba), Perú	3454 bp	429	574	522	621	537	0	771
Ceratobranchia sp.	Ceratobranchia sp.	MHNG 2731.040 (152.24)	Ucayali (río Huyhuantal), Perú	3046 bp	429	574	495	621	537	0	390
Ceratobranchia sp.	Ceratobranchia sp.	MHNG 2731.043 (152.29)	Ucayali (río Huacamayo), Perú	3079 bp	429	574	522	621	537	0	396
Ceratobranchia sp.	Ceratobranchia sp.	MHNG 2731.043 (152.30)	Ucayali (río Huacamayo), Perú	2662 bp	423	574	522	621	522	0	0
Chrysobrycon myersi	Chrysobrycon myersi	MHNG 2731.033 (152.1)	Huallaga (río Huantanamo), Perú	3073 bp	429	574	522	621	537	0	390
Chrysobrycon myersi	Chrysobrycon myersi	MHNG 2731.033 (152.9)	Huallaga (río Huantanamo), Perú	1915 bp	429	574	522	0	0	0	390
Corynopoma riisei	Corynopoma riisei	ROM 8872 (HLF10-32)	Trinidad	2932 bp	429	574	0	621	537	0	771
Corynopoma riisei	Corynopoma riisei	ROM 8900 (HLF10-61)	Trinidad	3454 bp	429	574	522	621	537	0	771
Corynopoma riisei	Corynopoma riisei	STRI 4268	Turure, Trinidad	3850 bp	0	574	522	621	0	1362	771
Corynopoma riisei	Corynopoma riisei	STRI 4269	Turure, Trinidad	4816 bp	429	574	522	621	537	1362	771
Creagrutus affinis	Creagrutus affinis	STRI 4117	Tuira (río Capeti), Panamá	3180 bp	429	0	0	621	537	822	771
Creagrutus affinis	Creagrutus affinis	STRI 4118	Tuira (río Capeti), Panamá	4279 bp	429	574	522	621	0	1362	771
Creagrutus affinis	Creagrutus affinis	STRI 9056	Condoto, Colombia	3742 bp	429	574	0	621	537	810	771
Creagrutus affinis	Creagrutus affinis	STRI 9062	Condoto, Colombia	3508 bp	429	574	522	621	0	1362	0
Creagrutus barrigai	Creagrutus barrigai	MUSM 33815	Yuruá (alto Yuruá), Perú	3454 bp	429	574	522	621	537	0	771
Creagrutus barrigai	Creagrutus barrigai	MUSM 39470 (AP-87)	Purus, Perú	3319 bp	429	574	522	621	537	0	636
Creagrutus barrigai	Creagrutus barrigai	MUSM 39470 (AP-88)	Purus, Perú	2296 bp	429	574	522	0	0	0	771
Creagrutus beni	Creagrutus beni	UFRGS 12811 (TEC1521)	Madeira, Brasil	4279 bp	429	574	522	621	0	1362	771
Creagrutus bolivari	Creagrutus bolivari	AUM 53766 (T09001)	Orinoco (río Guanare), Venezuela	2949 bp	429	0	0	621	537	1362	0
Creagrutus brevipinnis	Creagrutus brevipinnis	STRI 1479	Baudo, Colombia	2819 bp	429	560	522	0	537	0	771
Creagrutus brevipinnis	Creagrutus brevipinnis	STRI 152	San Juan, Colombia	3424 bp	429	574	522	0	537	1362	0
Creagrutus britskii	Creagrutus britskii	UFRGS 11352 (TEC1190)	Tocantis (rio Paranã), Brasil	4045 bp	429	574	522	621	537	1362	0
Creagrutus changae	Creagrutus changae	MUSM 35772	Ucayali (baixo Urubamba), Perú	2770 bp	429	574	522	621	0	0	624
Creagrutus aff. flavescens	Creagrutus aff. flavescens	MNRJ 34400 (1675)	Tapajós, Brasil	4119 bp	429	574	522	621	0	1202	771
Creagrutus ignotus	Creagrutus ignotus	MNRJ 34422 (2786)	Xingu, Brasil	4816 bp	429	574	522	621	537	1362	771
Creagrutus maxillaris	Creagrutus maxillaris	AUM 54258 (T09207)	Orinoco, Venezuela	1624 bp	429	574	0	621	0	0	0
Creagrutus maxillaris	Creagrutus maxillaris	ANSP 190963 (T09523)	Orinoco (río Ventuari), Venezuela	1624 bp	429	574	0	621	0	0	0
Creagrutus maxillaris	Creagrutus maxillaris	AUM 53469 (T09728)	Orinoco (río Ventuari), Venezuela	2161 bp	429	574	0	621	537	0	0
Creagrutus maxillaris	Creagrutus maxillaris	AUM 53795 (T09940)	Orinoco, Venezuela	1624 bp	429	574	0	621	0	0	0
Creagrutus melanzonus	Creagrutus melanzonus	ANSP 189421 (6959)	Litanie, Suriname	3523 bp	429	574	0	621	537	1362	0
Creagrutus muelleri	Creagrutus muelleri	STRI 3947	Amazonas (río Caldero), Colombia	4186 bp	429	574	0	621	537	1362	663
Creagrutus muelleri	Creagrutus muelleri	STRI 3948	Amazonas (río Zamora), Ecuador	2398 bp	0	574	522	621	0	0	681
Creagrutus occidaneus	Creagrutus occidaneus	MUSM 39408 (AP-125)	Purus, Perú	4816 bp	429	574	522	621	537	1362	771
Creagrutus occidaneus	Creagrutus occidaneus	MUSM 39408 (AP-74)	Purus, Perú	4816 bp	429	574	522	621	537	1362	771
Creagrutus occidaneus	Creagrutus occidaneus	AUM 57473 (T10359)	Madre de Dios, Perú	1624 bp	429	574	0	621	0	0	0
Creagrutus cf. petilus	Creagrutus cf. petilus	MNRJ 34411 (2506)	Xingu (rio Paturi), Brasil	4801 bp	429	559	522	621	537	1362	771
Creagrutus phasma	Creagrutus phasma	ANSP 190964 (T09521)	Ventuari-Orinoco, Venezuela	2161 bp	429	574	0	621	537	0	0
Creagrutus pila	Creagrutus pila	MUSM 35432	Ucayali (baixo Urubamba), Perú	2296 bp	429	574	522	0	0	0	771
Creagrutus seductus	Creagrutus seductus	UFRGS 12825 (TEC1535)	Araguaia (rio das Garças), Brasil	3454 bp	429	574	522	621	537	0	771
Creagrutus seductus	Creagrutus seductus	UFRGS 12842 (TEC1552)	Araguaia (rio das Garças), Brasil	4045 bp	429	574	522	621	537	1362	0
Creagrutus sp.	Creagrutus sp.	STRI 9524	Magdalena (Upper Magdalena), Colombia	4816 bp	429	574	522	621	537	1362	771
Creagrutus sp.	Creagrutus sp.	STRI 9525	Magdalena (Upper Magdalena), Colombia	4069 bp	429	574	522	0	537	1356	651
Creagrutus sp.	Creagrutus sp.	ROM 1585 (HLF08-41)	Xingu, Brasil	3523 bp	429	574	0	621	537	1362	0
Creagrutus ungulus	Creagrutus ungulus	AUM 51156 (T10078)	Madre de Dios, Perú	2986 bp	429	574	0	621	0	1362	0
Creagrutus ungulus	Creagrutus ungulus	AUM - T10086	Madre de Dios, Perú	1624 bp	429	574	0	621	0	0	0
Creagrutus zephyrus	Creagrutus zephyrus	ANSP 191285 (T09604)	Orinoco, Venezuela	1624 bp	429	574	0	621	0	0	0
Cyanocharax alburnus	Diapoma alburnus	MCP 21291	Patos (rio Jacuí), Brasil	4279 bp	429	574	522	621	0	1362	771
Cyanocharax alburnus	Diapoma alburnus	UFRGS 10753 (TEC1390)	Tramandaí (Lagoa Bacopari), Brasil	2917 bp	429	574	522	621	0	0	771
Cyanocharax alburnus	Diapoma alburnus	UFRGS 12471 (TEC1279)	Patos (arroio do Pinto), Brasil	4816 bp	429	574	522	621	537	1362	771
Cyanocharax alburnus	Diapoma alburnus	UFRGS 12593 (TEC1269)	Aranranguá, Brasil	3454 bp	429	574	522	621	537	0	771
Cyanocharax alburnus	Diapoma alburnus	UFRGS 15029 (TEC1810A)	Uruguay (rio Canoas), Brasil	2848 bp	0	574	0	621	537	735	381
Cyanocharax alburnus	Diapoma alburnus	UFRGS 15029 (TEC1810B)	Uruguay (rio Canoas), Brasil	2329 bp	429	574	0	621	0	705	0
Cyanocharax alegretensis	Diapoma alegretensis	UFRGS 10008 TEC714	Uruguay, Brasil	2146 bp	429	574	522	621	0	0	0
Cyanocharax alegretensis	Diapoma alegretensis	UFRGS 10008 TEC8A	Uruguay, Brasil	2146 bp	429	574	522	621	0	0	0
Cyanocharax dicropotamicus	Diapoma dicropotamicus	UFRGS 12727 TEC1465C	Patos (arroio Jararaca), Brasil	2917 bp	429	574	522	621	0	0	771
Cyanocharax dicropotamicus	Diapoma dicropotamicus	UFRGS 12727 TEC1465D	Patos (arroio Jararaca), Brasil	4045 bp	429	574	522	621	537	1362	0
Cyanocharax dicropotamicus	Diapoma dicropotamicus	UFRGS 12727 TEC1465E	Patos (arroio Jararaca), Brasil	3454 bp	429	574	522	621	537	0	771
Cyanocharax itaimbe	Diapoma itaimbe	UFRGS 12603 TEC1303	Mampituba, brasil	2917 bp	429	574	522	621	0	0	771
Cyanocharax itaimbe	Diapoma itaimbe	UFRGS 12651 TEC1383	Mampituba, Brasil	2917 bp	429	574	522	621	0	0	771
Cyanocharax itaimbe	Diapoma itaimbe	UFRGS 12717 TEC1453	Mampituba (arroio Molha Coco), Brasil	2917 bp	429	574	522	621	0	0	771
Cyanocharax lepiclastus	Diapoma lepiclastus	UFRGS 15020 (TEC1801A)	Uruguay (arroio Dourado), Brasil	2781 bp	0	0	522	585	537	744	393
Cyanocharax lepiclastus	Diapoma lepiclastus	UFRGS 15020 (TEC1801B)	Uruguay (arroio Dourado), Brasil	2709 bp	429	0	0	621	537	729	393
Cyanocharax obi	Diapoma obi	UFRGS S/N (TEC1824)	Paraná, Argentina	2147 bp	429	560	0	621	537	0	0
Cyanocharax sp.	Diapoma sp.	UFRGS S/N (TEC1827A)	Parana (Iguaçu), Brasil	3403 bp	429	574	522	621	537	720	0
Cyanocharax sp.	Diapoma sp.	UFRGS S/N (TEC1827B)	Parana (Iguaçu), Brasil	3412 bp	429	574	522	591	537	759	0
Cyanocharax tipiaia	Diapoma tipiaia	UFRGS 15015 (TEC1796A)	Patos, Brasil	3376 bp	429	574	0	621	537	822	393
Cyanocharax tipiaia	Diapoma tipiaia	UFRGS 15015 (TEC1796B)	Patos, Brasil	3466 bp	429	574	522	621	537	783	0
Cyanocharax uruguayensis	Diapoma uruguayensis	UFRGS 10962 (TEC393B)	Uruguay (arroio Passo Fundo), Brasil	2917 bp	429	574	522	621	0	0	771
Cyanocharax uruguayensis	Diapoma uruguayensis	UFRGS 11644 (TEC457B)	Uruguay (Arroio Pelado), Uruguay	2917 bp	429	574	522	621	0	0	771
Cyanocharax uruguayensis	Diapoma uruguayensis	UFRGS 12401 (TEC592C)	Uruguay (río Quaraí), Uruguay	2146 bp	429	574	522	621	0	0	0
Diapoma pyrrhopteryx	Diapoma pyrrhopteryx	MCP 44377	Uruguay, Brasil	4816 bp	429	574	522	621	537	1362	771
Diapoma speculiferum	Diapoma speculiferum	UFRGS 12889 (TEC1069)	Patos (rio Capivari), Brasil	4816 bp	429	574	522	621	537	1362	771
Diapoma speculiferum	Diapoma speculiferum	UFRGS 12890 (TEC1084)	Patos (rio Capivari), Brasil	4816 bp	429	574	522	621	537	1362	771
Diapoma terofali	Diapoma terofali	UFRGS 12891 (TEC339A)	Uruguay (rio Taquarembó), Uruguay	4657 bp	429	574	522	621	537	1362	612
Diapoma terofali	Diapoma terofali	UFRGS 12892 (TEC392)	Uruguay (río Daymán), Uruguay	4816 bp	429	574	522	621	537	1362	771
Gephyrocharax atracaudata	Gephyrocharax atracaudata	STRI 18760	Tuira (río Chucunaque), Panamá	3019 bp	429	574	0	0	537	816	663
Gephyrocharax atracaudata	Gephyrocharax atracaudata	STRI 18766	Tuira (río Chucunaque), Panamá	3040 bp	429	574	0	0	537	822	678
Gephyrocharax atracaudata	Gephyrocharax atracaudata	STRI 3516	Tuira (río Chucunaque), Panamá	2359 bp	429	574	0	0	537	819	0
Gephyrocharax atracaudata	Gephyrocharax atracaudata	STRI 3519	Tuira (río Chucunaque), Panamá	3637 bp	429	574	0	621	0	1362	651
Gephyrocharax chocoensis	Gephyrocharax chocoensis	STRI 1514	Atrato, Colombia	3673 bp	429	574	0	0	537	1362	771
Gephyrocharax chocoensis	Gephyrocharax chocoensis	STRI 1515	Atrato, Colombia	2977 bp	429	574	0	0	0	1362	612
Gephyrocharax chocoensis	Gephyrocharax chocoensis	STRI 1695	Cuadi, Panamá	4723 bp	429	574	522	621	537	1362	678
Gephyrocharax intermedius	Gephyrocharax intermedius	STRI 18600	Santa Maria (río Lajas), Panamá	3028 bp	429	574	0	0	0	1362	663
Gephyrocharax intermedius	Gephyrocharax intermedius	STRI 18690	Guarare (río Perales), Panamá	3493 bp	429	574	0	0	537	1362	591
Gephyrocharax sp.	Chrysobrycon sp.	MUSM 33860	Yuruá (alto Yuruá), Perú	4816 bp	429	574	522	621	537	1362	771
Gephyrocharax sp.	Chrysobrycon sp.	MUSM 35482	Ucayali (baixo Urubamba), Perú	4279 bp	429	574	522	621	0	1362	771
Gephyrocharax sp.	Chrysobrycon sp.	AUM 51217 (T10148)	Madre de Dios, Perú	2161 bp	429	574	0	621	537	0	0
Gephyrocharax valenciae	Gephyrocharax valenciae	AUM 54039 (T08977)	Embalse la Coromoto, Venezuela	1624 bp	429	574	0	621	0	0	0
Gephyrocharax valenciae	Gephyrocharax valenciae	STRI (VZ5)	Yasa, Venezuela	3754 bp	429	574	0	621	0	1359	771
Gephyrocharax valenciae	Gephyrocharax valenciae	STRI (VZ72)	Mayorica, Venezuela	2614 bp	0	574	0	0	537	804	699
Glandulocauda melanopleura	Glandulocauda melanopleura	UFRGS 12885 (TEC831)	Alto Tietê, Brasil	4816 bp	429	574	522	621	537	1362	771
Hemibrycon beni	Hemibrycon beni	GO 043	Beni, Bolivia	1881 bp	0	0	519	0	0	1362	0
Hemibrycon boquiae	Hemibrycon boquiae	GO 016	Magdalena (Upper Cauca), Colombia	4705 bp	429	574	522	621	537	1362	660
Hemibrycon boquiae	Hemibrycon boquiae	GO 023	Magdalena (Upper Cauca), Colombia	4195 bp	429	574	522	0	537	1362	771
Hemibrycon boquiae	Hemibrycon boquiae	GO 056	Magdalena (río Alto Cauca), Colombia	4816 bp	429	574	522	621	537	1362	771
Hemibrycon brevispinni	Hemibrycon boquiae	GO 032	Magdalena (Upper Cauca), Colombia	4279 bp	429	574	522	621	0	1362	771
Hemibrycon brevispinni	Hemibrycon boquiae	GO 035	Magdalena (Upper Cauca), Colombia	4816 bp	429	574	522	621	537	1362	771
Hemibrycon brevispinni	Hemibrycon boquiae	GO 036	Magdalena (Upper Cauca), Colombia	2272 bp	429	574	0	621	0	0	648
Hemibrycon dariensis	Hemibrycon dariensis	STRI 592	Bayano (río Canita), Panamá	4618 bp	429	574	522	621	537	1362	573
Hemibrycon dariensis	Hemibrycon dariensis	STRI 3909	Tuira (río Ukupti), Panamá	4696 bp	429	574	522	621	537	1362	651
Hemibrycon dariensis	Hemibrycon dariensis	STRI 3994	Iglesia, Panamá	3286 bp	429	574	522	621	537	0	603
Hemibrycon dariensis	Hemibrycon dariensis	STRI 74	Tabasara, Panamá	4816 bp	429	574	522	621	537	1362	771
Hemibrycon dariensis	Hemibrycon dariensis	STRI 1018	La Villa, Panamá	2358 bp	429	0	0	621	537	0	771
Hemibrycon dariensis	Hemibrycon dariensis	STRI 6946	Cate, Panamá	3454 bp	429	574	522	621	537	0	771
Hemibrycon dariensis	Hemibrycon dariensis	STRI (AM-10)	Cocle del Sur, Panamá	3454 bp	429	574	522	621	537	0	771
Hemibrycon helleri	Hemibrycon helleri	ANSP 180775 (4509)	Ucayali (Urubamba), Perú	3352 bp	429	574	522	621	537	0	669
Hemibrycon huambonicus	Hemibrycon huambonicus	MHNG 2731.038 (152.21)	Huallaga (río Pucayacu), Perú	393 bp	0	0	0	0	0	0	393
Hemibrycon huambonicus	Hemibrycon huambonicus	MHNG 2731.038 (152.22)	Huallaga (río Pucayacu), Perú	318 bp	0	0	0	0	0	0	318
Hemibrycon huambonicus	Hemibrycon huambonicus	MHNG 2731.044 (152.25)	Huallaga, Perú	390 bp	0	0	0	0	0	0	390
Hemibrycon huambonicus	Hemibrycon huambonicus	MHNG 2731.041 (152.31)	Huallaga (río Monzon), Perú	3073 bp	429	574	522	621	537	0	390
Hemibrycon huambonicus	Hemibrycon huambonicus	MHNG 2731.041 (152.32)	Huallaga (río Monzon), Perú	3070 bp	426	574	522	621	537	0	390
Hemibrycon huambonicus	Hemibrycon huambonicus	MHNG 2731.041 (152.33)	Huallaga (río Monzon), Perú	3073 bp	429	574	522	621	537	0	390
Hemibrycon inambari	Hemibrycon inambari	ANSP 180774	Madre de Dios (Inambari), Perú	4693 bp	429	574	522	621	537	1362	648
Hemibrycon inambari	Hemibrycon inambari	AUM 51140 (T10055)	Madre de Dios, Perú	2161 bp	429	574	0	621	537	0	0
Hemibrycon jabonero	Hemibrycon jabonero	ANSP 188918 (7404)	Guatape (upper Guatape), Colombia	4816 bp	429	574	522	621	537	1362	771
Hemibrycon jabonero	Hemibrycon jabonero	ANSP 188918 (7410)	Guatape (upper Guatape), Colombia	2917 bp	429	574	522	621	0	0	771
Hemibrycon jabonero	Hemibrycon jabonero	ANSP 188918 (7405)	Guatape (upper Guatape), Colombia	2728 bp	429	574	522	0	537	0	666
Hemibrycon jelskii	Hemibrycon jelskii	MUSM 35492	Ucayali (baixo Urubamba), Perú	2683 bp	429	574	522	621	537	0	0
Hemibrycon jelskii	Hemibrycon jelskii	MUSM 39537 (AP-126)	Purus, Perú	4666 bp	429	574	522	621	537	1362	621
Hemibrycon cf. polyodon	Hemibrycon cf. polyodon	STRI (Pe-1)	Amazonas, río Comainas, Perú	2917 bp	429	574	522	621	0	0	771
Hemibrycon quindos	Hemibrycon boquiae	GO 013	Magdalena (Upper Cauca), Colombia	3658 bp	429	574	522	0	0	1362	771
Hemibrycon quindos	Hemibrycon boquiae	GO 015	Magdalena (Upper Cauca), Colombia	3454 bp	429	574	522	621	537	0	771
Hemibrycon quindos	Hemibrycon boquiae	GO 008	Magdalena (Upper Cauca), Colombia	4816 bp	429	574	522	621	537	1362	771
Hemibrycon sp.	Hemibrycon sp.	GO 024	Magdalena (Middle Magdalena), Colombia	2917 bp	429	574	522	621	0	0	771
Hemibrycon sp.	Hemibrycon sp.	GO 025	Magdalena (Middle Magdalena), Colombia	4714 bp	429	574	522	621	537	1362	669
Hemibrycon taeniurus	Hemibrycon taeniurus	GO 045	Caroni (río Guanapo), Trinidad	4816 bp	429	574	522	621	537	1362	771
Hemibrycon taeniurus	Hemibrycon taeniurus	GO 060	Turure, Trinidad	4095 bp	429	0	522	621	537	1362	624
Hemibrycon virolinica	Hemibrycon virolinica	GO 053	Magdalena (Cauca), Colombia	1566 bp	429	0	522	0	0	0	615
Hyphessobrycon guarani	Diapoma guarani	UFRGS 12647 (TEC1379A)	Uruguay (barragem Sanchuri), Brasil	3811 bp	429	574	522	591	537	762	396
Hyphessobrycon guarani	Diapoma guarani	UFRGS 12647 (TEC1379B)	Uruguay (barragem Sanchuri), Brasil	2767 bp	429	574	0	621	0	747	396
Hypobrycon leptorhynchus	Bryconamericus leptorhynchus	UFRGS 15031 (TEC1812A)	Uruguay (rio Ibicuí), Brasil	3499 bp	429	574	522	621	537	816	0
Hypobrycon leptorhynchus	Bryconamericus leptorhynchus	UFRGS 15031 (TEC1812B)	Uruguay (rio Ibicuí), Brasil	3505 bp	429	574	522	621	537	822	0
Knodus cf. chapadae	Knodus cf. chapadae	MCP 33074	Tapajós, Brasil	4279 bp	429	574	522	621	0	1362	771
Knodus cf. chapadae	Knodus cf. chapadae	UFRGS 13497 (TEC1619)	Paraguay (rio Soberbo), Brasil	2683 bp	429	574	522	621	537	0	0
Knodus heteresthes	Knodus heteresthes	MCP 32303	Tapajós, Brasil	4816 bp	429	574	522	621	537	1362	771
Knodus heteresthes	Knodus heteresthes	MNRJ 34410 (2306)	Tapajós (Teles-Pires), Brasil	4816 bp	429	574	522	621	537	1362	771
Knodus heteresthes	Knodus heteresthes	MNRJ 34678 (1342)	Xingu, Brasil	4026 bp	429	574	522	621	0	1362	518
Knodus hypopterus	"Knodus" hypopterus	MUSM 33830	Yuruá (alto Yuruá), Perú	4279 bp	429	574	522	621	0	1362	771
Knodus hypopterus	"Knodus" hypopterus	AUM 57458 (T10350)	Madre de Dios, Perú	1624 bp	429	574	0	621	0	0	0
Knodus hypopterus	"Knodus" hypopterus	AUM 57474 (T10361)	Madre de Dios, Perú	1624 bp	429	574	0	621	0	0	0
Knodus hypopterus	"Knodus" hypopterus	MUSM 39551 (AP-137)	Purus, Perú	2812 bp	429	574	0	621	537	0	651
Knodus megalops	Knodus megalops	MHNG 2731.039 (152.23)	Ucayali (río Huyhuantal), Perú	3031 bp	387	574	522	621	537	0	390
Knodus meridae	Knodus meridae	STRI (VZ83)	Muyapa, Venezuela	2833 bp	429	574	522	0	537	0	771
Knodus meridae	Knodus meridae	STRI (VZ84)	Muyapa, Venezuela	1774 bp	429	574	0	0	0	0	771
Knodus moenkhausii	Knodus moenkhausii	UFRGS 14912 (TEC1055A)	São Francisco, Brasil	3325 bp	429	574	0	621	537	774	390
Knodus moenkhausii	Knodus moenkhausii	UFRGS 14922 (TEC1066)	Tocantins, Brasil	2404 bp	0	574	0	621	0	822	387
Knodus smithi	Knodus smithi	MUSM 33796	Yuruá (alto Yuruá), Perú	4279 bp	429	574	522	621	0	1362	771
Knodus smithi	Knodus smithi	MUSM 39333 (AP-03)	Purus, Perú	4816 bp	429	574	522	621	537	1362	771
Knodus smithi	Knodus smithi	MUSM 39391 (AP-39)	Purus, Perú	2917 bp	429	574	522	621	0	0	771
Knodus smithi	Knodus smithi	MUSM 35458	Ucayali (baixo Urubamba), Perú	4816 bp	429	574	522	621	537	1362	771
Knodus smithi	Knodus smithi	MUSM 35774	Ucayali (baixo Urubamba), Perú	2833 bp	429	574	522	0	537	0	771
Knodus sp.	Knodus sp.	STRI 416	Amazonas, Perú	2296 bp	429	574	522	0	0	0	771
Knodus sp.	Knodus sp.	STRI 417	Amazonas, Perú	2917 bp	429	574	522	621	0	0	771
Knodus sp.	Knodus sp.	MUSM 33816	Yuruá (upper Juruá), Perú	4816 bp	429	574	522	621	537	1362	771
Knodus sp.	"Knodus" sp.	ANSP 185191 (4748)	Madre de Dios, Perú	2986 bp	429	574	0	621	0	1362	0
Knodus sp.	"Knodus" sp.	ANSP 185191 (4755)	Madre de Dios, Perú	2773 bp	429	574	0	621	537	0	612
Knodus sp.	Knodus sp.	MNRJ 34688 (2361)	Xingu (rio Paturi), Brasil	2917 bp	429	574	522	621	0	0	771
Knodus sp.	Knodus sp.	MNRJ 34750 (1432)	Xingu, Brasil	3454 bp	429	574	522	621	537	0	771
Knodus sp.	Knodus sp.	MNRJ 34750 (1433)	Xingu, Brasil	2683 bp	429	574	522	621	537	0	0
Knodus sp.	Knodus sp.	UFRGS 13539 (TEC1661)	Tapajós, Brasil	2020 bp	429	574	0	621	0	0	396
Knodus sp.	Knodus sp.	UFRGS 13581 (TEC1703)	Tapajós, Brasil	3781 bp	429	574	522	588	537	741	390
Knodus sp.	Knodus sp.	MNRJ 34712 (2102)	Tapajós (Teles-Pires), Brasil	4279 bp	429	574	522	621	0	1362	771
Knodus sp.	Knodus sp.	MNRJ 34712 (2103)	Tapajós (Teles-Pires), Brasil	4816 bp	429	574	522	621	537	1362	771
Knodus sp.	"Knodus" sp.	MUSM 35422	Ucayali (baixo Urubamba), Perú	2146 bp	429	574	522	621	0	0	0
Knodus sp.	"Knodus" sp.	MUSM 35752	Ucayali (baixo Urubamba), Perú	2833 bp	429	574	522	0	537	0	771
Knodus sp.	Knodus sp.	AUM 54446 (T09658)	Orinoco (Ventuari), Venezuela	1624 bp	429	574	0	621	0	0	0
Knodus sp.	Knodus sp.	ANSP 191283 (T09606)	Orinoco (Ventuari), Venezuela	1624 bp	429	574	0	621	0	0	0
Landonia latidens	Landonia latidens	MCP 46396	Coastal rivers to Pacific, Peru	948 bp	429	574	0	621	0	0	0
Lepidocharax burnsi	Lepidocharax burnsi	MNRJ 31822 1050	São Francisco, Brasil	4816 bp	429	574	522	621	537	1362	771
Lepidocharax burnsi	Lepidocharax burnsi	MNRJ 31822 1051	São Francisco, Brasil	2851 bp	429	574	522	621	0	705	0
Lepidocharax burnsi	Lepidocharax burnsi	MNRJ 31854 1076	São Francisco, Brasil	4816 bp	429	574	522	621	537	1362	771
Lepidocharax burnsi	Lepidocharax burnsi	UFRGS 11370 (TEC 1208)	São Francisco, Brasil	2815 bp	429	574	522	621	0	0	669
Lepidocharax burnsi	Lepidocharax burnsi	UFRGS 11379 (TEC 1217)	São Francisco, Brasil	2917 bp	429	574	522	621	0	0	771
Lepidocharax burnsi	Lepidocharax burnsi	UFRGS 12886 (TEC1018)	São Francisco, Brasil	4045 bp	429	574	522	621	537	1362	0
Lepidocharax burnsi	Lepidocharax burnsi	UFRGS 14899 (TEC1038A)	São Francisco, Brasil	3448 bp	0	574	522	621	537	804	390
Lepidocharax burnsi	Lepidocharax burnsi	UFRGS 14899 (TEC1038B)	São Francisco, Brasil	3007 bp	0	574	522	621	537	753	0
Lophiobrycon weitzmani	Lophiobrycon weitzmani	MNRJ 31626 (833)	Paraná (rio Grande), Brasil	4816 bp	429	574	522	621	537	1362	771
Lophiobrycon weitzmani	Lophiobrycon weitzmani	MNRJ 31664	Paraná (rio Grande), Brasil	3361 bp	429	574	522	621	537	0	678
Markiana cf. nigripinnis	Markiana cf. nigripinnis	UFRGS 11794 (TEC1160A)	Paraguay, Brasil	3097 bp	0	574	522	621	537	843	0
Markiana cf. nigripinnis	Markiana cf. nigripinnis	UFRGS 11794 (TEC1160B)	Paraguay, Brasil	3097 bp	0	574	522	621	537	843	0
Mimagoniates inequalis	Mimagoniates inequalis	UFRGS 12525 (TEC1343A)	Patos, Brasil	4045 bp	429	574	522	621	537	1362	0
Mimagoniates inequalis	Mimagoniates inequalis	UFRGS 12525 (TEC1343B)	Patos, Brasil	3454 bp	429	574	522	621	537	0	771
Mimagoniates microlepis	Mimagoniates microlepis	MCP 22623	Paraná (Iguaçu), Brasil	4186 bp	429	574	522	621	0	1362	678
Mimagoniates microlepis	Mimagoniates microlepis	UFRGS 12872 (TEC1582)	Paraná (Iguaçu), Brasil	3508 bp	429	574	522	621	0	1362	0
Mimagoniates microlepis	Mimagoniates microlepis	UFRGS 12895 (TEC902)	costeiras do Sudeste, Brasil	3505 bp	429	574	522	621	0	1359	0
Mimagoniates rheocharis	Mimagoniates rheocharis	UFRGS 12640 (TEC1375)	Araranguá, Brasil	2146 bp	429	574	522	621	0	0	0
Mimagoniates rheocharis	Mimagoniates rheocharis	UFRGS 12896 (TEC911)	Araranguá, Brasil	2146 bp	429	574	522	621	0	0	0
Nantis indefessus	Bryconamericus indefessus	UFRGS S/N (TEC1826)	Bermejo, Argentina	2452 bp	429	574	522	0	537	0	390
Nantis sp.	Bryconamericus sp.	UFRGS S/N (TEC1822)	Bermejo, Argentina	390 bp	0	0	0	0	0	0	390
Odontostoechus lethostigmus	Bryconamericus lethostigmus	UFRGS 12537 (TEC1239)	Patos, Brasil	2917 bp	429	574	522	621	0	0	771
Odontostoechus lethostigmus	Bryconamericus lethostigmus	UFRGS 12637 (TEC1372)	Mampituba, Brasil	3379 bp	429	574	522	621	537	696	0
Odontostoechus sp.	Bryconamericus sp.	MCP 23595	costeiras do Sudeste, Brasil	4186 bp	429	574	522	621	0	1362	678
Piabarchus analis	Piabarchus analis	GenBank (Oliveira et al., 2011)	Upper Amazon, Paraguay	3231 bp	0	574	0	621	0	1265	771
Piabina argentea	Piabina argentea	MCP 42401	São Francisco, Brasil	4279 bp	429	574	522	621	0	1362	771
Piabina argentea	Piabina argentea	MNRJ 31758 (987)	São Francisco, Brasil	3766 bp	0	574	522	0	537	1362	771
Piabina argentea	Piabina argentea	UFRGS 11373 (TEC1211A)	São Francisco, Brasil	2809 bp	429	574	522	621	0	0	663
Piabina argentea	Piabina argentea	UFRGS 12887 (TEC1032)	São Francisco, Brasil	2146 bp	429	574	522	621	0	0	0
Piabina argentea	Piabina argentea	UFRGS 12888 (TEC1021A)	São Francisco, Brasil	4279 bp	429	574	522	621	0	1362	771
Piabina argentea	Piabina argentea	UFRGS 12888 (TEC1021B)	São Francisco, Brasil	4120 bp	429	574	522	621	0	1362	612
Piabina sp.	Piabina sp.	MNRJ 31744 (975)	São Francisco, Brasil	4648 bp	429	574	522	621	537	1362	603
Piabina sp.	Piabina sp.	MNRJ 31744 (976)	São Francisco, Brasil	4183 bp	429	574	522	621	0	1362	675
Piabina sp.	Piabina sp.	MNRJ 31804 (1028)	São Francisco, Brasil	2815 bp	429	574	522	621	0	0	669
Piabina sp.	Piabina sp.	MNRJ 31804 (1029)	São Francisco, Brasil	2686 bp	429	574	522	0	537	0	624
Pseudocorynopoma doriae	Pseudocorynopoma doriae	MCP 21286	Patos (rio Jacuí), Brasil	3658 bp	429	574	522	0	0	1362	771
Pseudocorynopoma doriae	Pseudocorynopoma doriae	UFRGS 12361 (TEC621)	Uruguay (rio Ijuí), Brasil	3508 bp	429	574	522	621	0	1362	0
Pseudocorynopoma doriae	Pseudocorynopoma doriae	UFRGS 12389 (TEC693A)	Patos (rio Franscisquinho), Brasil	4279 bp	429	574	522	621	0	1362	771
Pseudocorynopoma heterandria	Pseudocorynopoma heterandria	GenBank (Oliveira et al., 2011)	costeiras do Sudeste, Brasil	3223 bp	0	574	0	621	0	1257	771
Rhinobrycon negrensis	Rhinobrycon negrensis	AUM 54274 (T09297)	Orinoco, Venezuela	1195 bp	0	574	0	621	0	0	0
Rhinobrycon negrensis	Rhinobrycon negrensis	UFRGS 12680 (TEC1417)	Negro, Brasil	4279 bp	429	574	522	621	0	1362	771
Rhinobrycon negrensis	Rhinobrycon negrensis	UFRGS 12681 (TEC1418A)	Negro, Brasil	4279 bp	429	574	522	621	0	1362	771
Rhinobrycon negrensis	Rhinobrycon negrensis	UFRGS 12681 (TEC1418B)	Negro, Brasil	4669 bp	429	574	522	621	537	1362	624
Scopaeocharax sp.	Scopaeocharax sp.	MHNG 2731.34 (152.1)	Huallaga (río Huantanamo), Perú	3043 bp	429	574	522	591	537	0	390
Scopaeocharax sp.	Scopaeocharax sp.	MHNG 2731.34 (152.2)	Huallaga (río Huantanamo), Perú	2650 bp	429	574	522	588	537	0	0
Scopaeocharax sp.	Scopaeocharax sp.	MHNG 2731.34 (152.3)	Huallaga (río Huantanamo), Perú	2683 bp	429	574	522	621	537	0	0
Scopaeocharax sp.	Scopaeocharax sp.	MHNG 2727.77 (152.35)	Huallaga, (río Aspuzana), Perú	393 bp	0	0	0	0	0	0	393
Scopaeocharax sp.	Scopaeocharax sp.	MHNG 2731.34 (152.4)	Huallaga (río Huantanamo), Perú	2683 bp	429	574	522	621	537	0	0
Tyttocharax tambopatensis	Tyttocharax tambopatensis	AUM 51459 (T10333)	Madre de Dios, Perú	2395 bp	429	574	0	621	0	0	771
Tyttocharax tambopatensis	Tyttocharax tambopatensis	UFRGS 12884 (TEC1594)	Purus (rio Bavana Branco), Brasil	4726 bp	429	574	522	621	537	1362	681
Xenurobrycon cf. coracoralinae	Xenurobrycon cf. coracoralinae	MNRJ 35234 (2362)	Xingu (rio paturi), Brasil	3997 bp	429	574	522	0	537	1362	573
Xenurobrycon heterodon	Xenurobrycon heterodon	MUSM 35663	Ucayali (baixo Urubamba), Perú	3658 bp	429	574	522	0	0	1362	771
Xenurobrycon heterodon	Xenurobrycon heterodon	MUSM 39520 (AP-116)	Purus, Perú	4816 bp	429	574	522	621	537	1362	771
Xenurobrycon heterodon	Xenurobrycon heterodon	MUSM 39520 (AP-117)	Purus, Perú	2680 bp	429	574	522	621	0	0	534
Xenurobrycon polyancistrus	Xenurobrycon polyancistrus	UFRGS 12845 (TEC1555A)	Guaporé, Brasil	4279 bp	429	574	522	621	0	1362	771
Xenurobrycon polyancistrus	Xenurobrycon polyancistrus	UFRGS 12845 (TEC1555B)	Guaporé, Brasil	4162 bp	429	574	522	621	0	1362	654
Outgroup
Aphyocharax dentatus		UFRGS 13585 TEC1707A	Paraguay (rio Manso), Brasil	2161 bp	429	574	0	621	537	0	0
Aphyocharax dentatus		UFRGS 13585 TEC1707B	Paraguay (rio Manso), Brasil	1732 bp	0	574	0	621	537	0	0
Brycon sp.		UFRGS 11377 TEC1215	São Francisco, Brasil	4045 bp	429	574	522	621	537	1362	0
Bryconops caudomaculatus		UFRGS 12678 TEC1415	Negro, Brasil	4279 bp	429	574	522	621	0	1362	771
Charax stenopterus		UFRGS 12611 TEC1311	Mampituba, Brasil	4279 bp	429	574	522	621	0	1362	771
Charax stenopterus		UFRGS 12864 TEC1574	Paraná (Iguaçu), Brasil	4816 bp	429	574	522	621	537	1362	771
Cheirodon ibicuhiensis		UFRGS 12508 TEC1326A	Patos, Brasil	4816 bp	429	574	522	621	537	1362	771
Cheirodon ibicuhiensis		UFRGS 12508 TEC1326B	Patos, Brasil	4279 bp	429	574	522	621	0	1362	771
Hollandichthys multifasciatus		UFRGS 11792 TEC841A	Mampituba, Brasil	2884 bp	429	574	0	621	516	744	0
Hollandichthys multifasciatus		UFRGS 11792 TEC841B	Mampituba, Brasil	3037 bp	0	574	522	621	537	783	0
Hyphessobrycon eques		UFRGS 12666 TEC1400A	Paraguay, Brasil	2362 bp	429	574	0	0	537	822	0
Hyphessobrycon eques		UFRGS 12666 TEC1400B	Paraguay, Brasil	2356 bp	429	574	0	0	537	816	0
Microschemobrycon melanotus		AUM 54259 (T09199)	Orinoco, Venezuela	1624 bp	429	574	0	621	0	0	0
Moenkhausia ceros		ANSP 191367 (T09522)	Orinoco (Ventuari), Venezuela	3523 bp	429	574	0	621	537	1362	0
Moenkhausia lepidura		ANSP 190883 (T09125)	Orinoco, Venezuela	1624 bp	429	574	0	621	0	0	0
Nematobrycon palmeri		GO 091	Atrato, Colombia	4294 bp	429	574	0	621	537	1362	771
Oligosarcus brevioris		UFRGS 14994 TEC1778A	Uruguay, Brasil	2566 bp	0	574	0	621	537	834	0
Oligosarcus brevioris		UFRGS 14994 TEC1778B	Uruguay, Brasil	3088 bp	0	574	522	621	537	834	0
Paracheirodon axelrodi		GO 213	Orinoco, Colombia	4294 bp	429	574	0	621	537	1362	771
Prodontocharax sp.		MHNG 2725.025 (152.5)	Huallaga, Perú	2683 bp	429	574	522	621	537	0	0
Prodontocharax sp.		MHNG 2725.025 (152.6)	Huallaga, Perú	2683 bp	429	574	522	621	537	0	0
Roeboides descalvadensis		UFRGS 13496 TEC1618A	Paraguay, Brasil	1624 bp	429	574	0	621	0	0	0
Roeboides descalvadensis		UFRGS 13496 TEC1618B	Paraguay, Brasil	2161 bp	429	574	0	621	537	0	0
Serrasalmus sp.		UFRGS 12672 TEC1410	Paraguay, Brasil	4279 bp	429	574	522	621	0	1362	771
Tetragonopterus chalceus		ROM 1437 (HLF08-36)	Xingu, Brasil	2932 bp	429	574	0	621	537	0	771
