# Supplementary material for: Molecular phylogeny of the subfamily Stevardiinae Gill, 1858 (Characiformes: Characidae): classification and the evolution of reproductive traits
Source: BMC Evol Biol. 2015 Jul 21;15:146. doi: 10.1186/s12862-015-0403-4 (PMC4509481; doi:10.1186/s12862-015-0403-4)
Supplement: Additional file 3: — Best-fit models and partitioning scheme obtanied with PartitionFinder. [file 12862_2015_403_MOESM3_ESM.xlsx]

## Sheet: Sheet1
Additional file 3. Best-fit models and partitioning scheme obtanied with PartitionFinder
Partitioning scheme	Best Model	Subset Partitions	Subset Sites
1	TrN+I+G	MYH6_Codon1, MYH6_Codon2, PTR_Codon1_RAG1_Codon2	1-621\3, 2-621\3, 622-1158\3, 1160-2520\3
2	TVMef+I+G	MYH6_Codon3, RAG1_Codon3, Rag2_Codon3	3-621\3, 1161-2520\3, 2523-3291\3
3	TrN+I+G	COI_Codon2, PTR_Codon2	623-1158\3, 3293-3813\3
4	K80+G	PTR_Codon3	624-1158\3
5	TVMef+I+G	RAG1_Codon1, RAG2_Codon1, RAG2_Codon2	1159-2520\3, 2521-3291\3, 2522-3291\3
6	TrN+I+G	COI_Codon1	3292-3813\3
7	TrN+I+G	COI_Codon3	3294-3813\3
8	GTR+I+G	16S, 12S	3814-4816
