# Supplementary material for: Molecular phylogeny of the subfamily Stevardiinae Gill, 1858 (Characiformes: Characidae): classification and the evolution of reproductive traits
Source: BMC Evol Biol. 2015 Jul 21;15:146. doi: 10.1186/s12862-015-0403-4 (PMC4509481; doi:10.1186/s12862-015-0403-4)
Supplement: Additional file 6: — List of primers used and optimized PCR conditions for all markers. [file 12862_2015_403_MOESM6_ESM.xlsx]

## Sheet: Sheet1
Additional file 6. List of primers used and optimized PCR conditions for all markers.
Gene		Oligoname	Oligo sequence (5' to 3')	Source	PCR conditions
COI		HemiCox-F	GAGCHGGRATAGTWGGCACAGC	this study	40x (94°C/30", 50°C/20", 48°C/5", 46°C/5", 44°C/5", 42°C/5", 40°C/20", 72°C/1') 72°C/3'
		HemiCox-R	GTRTTBAGRTTTCGRTCTGT	this study
Myh6	1st PCR	myh6_F459	CATMTTYTCCATCTCAGATAATGC	Li et al. (2007)	30x (94C/30", 53C/45", 72C/1'30") 72C/5'
		myh6_R1325	ATTCTCACCACCTCCAGTTGAA	Li et al. (2007)
	2nd PCR	myh6_F507	GGAGAATCARTCKGTGCTCATCA	Li et al. (2007)	30x (94C/30", 62C/45", 72C/1'30") 72C/5'
		myh6_R1322	CTCACCACCATCCAGTTGAACAT	Li et al. (2007)
	1st PCR	myh6_ca47F	TYGCAAGTATTGCAGCTGCTGGAGG	this study	32x (94C/32'', 54C/45'', 72C/1'32'') 72C/5'
		myh6_ca697R	AGTATACTTGATCCACAYCTTGGCCT	this study
	2nd PCR	myh6_ca23F	TYGCAAGTATTGCAGCTGCTGGAGG	this study	32x (94C/32'', 60/45'', 72C/1'32'') 72C/5'
		myh6_ca692R	ACTTGATCCACAYCTTGGCCTTTTGT	this study
PTR	1st PCR	Ptr_F458	AGAATGGATWACCAACACYTACG	Li et al. (2007)	30x (94C/30", 53C/45", 72C/1'30") 72C/5'
		Ptr_R1248	TAAGGCACAGGATTGAGATGCT	Li et al. (2007)
	2nd PCR	Ptr_F463	GGATAACCAACACYTACGTCAA	Li et al. (2007)	30x (94C/30", 62C/45", 72C/1'30") 72C/5'
		Ptr_R1242	ACAGGATTGAGATGCTGTCCA	Li et al. (2007)
	1st PCR	ptr_ca34F	TRAACCTGTTAGCCAGCAATTCACCC	this study	30x (94C/30'', 53C/45'', 72C/1'30'') 72C/5'
		ptr_ca607R	CGGTCAAGATCARCCAGAAGTTTCCCA	this study
	2nd PCR	ptr_ca60F	RAACCTGTTAGCCAGCAATTCACCCA	this study	30x (94C/30'', 59C/45'', 72C/1'30'') 72C/5
		ptr_ca624R	TCARCCAGAAGTTTCCCAGGGGGT	this study
Rag1	1st PCR	Rag1-2510F	TGGCCATCCGGGTMAACAC	Li and Ortí (2007)	15x (95C/30", 52C/45", 72C/1'30") 15x (95C/30", 51C/45", 72C/1'30") 72C/5"
		Rag1-4090R	CTGAGTCCTTGTGAGCTTCCATRAAYTT	Lopez et al. (2004)
	2nd PCR	Rag1-2533F	CTGAGCTGCAGTCAGTACCATAAGATGT	Lopez et al. (2004)	15x (95C/30", 52C/45", 72C/1'30") 15x (95C/30", 51C/45", 72C/1'30") 72C/5"
		Rag1-4078R	TGAGCCTCCATGAACTTCTGAAGRTAYTT	Lopez et al. (2004)
	1st PCR	rag1_ca296F	ARCATGGAGGAGGACCGGCT	this study	15x (95C/30'' 50C/45'', 72C/1'30'') 15x (95C/30'', 49C/45'', 72C/1'30'') 72C/5''
		rag1_ca1373R	ACGGAAGCGTCGAAAGAGCTTRT	this study
	2nd PCR	rag1_ca427F	CTGTCYTGCCGACCGCTGTG	this study	15x (95C/30'' 55C/45'', 72C/1'30'') 15x (95C/30'', 59C/45'', 72C/1'30'') 72C/5''
		rag1_ca1258R	CCYTCACTTGCCCAGGCACC	this study
		rag1_ca1335R	GGARCCATCCCGCTCCACGA	this study
		rag1_ca1308R	GGARCCATCCCGCTCCACGA	this study
Rag2	1st PCR	Rag2-164F	AGCTCAAGCTGCGYGCCAT	Oliveira et al. (2011)	30x (94C/30", 53C/45", 72C/1'30") 72C/5'
		Rag2-R6	TGRTCCARGCAGAAGTACTTG	Lovejoy and Collette (2001)
	2nd PCR	Rag2-176R	GYGCCATCTCATTCTCCAACA	Oliveira et al. (2011)	30x (94C/30", 62C/45", 72C/1'30") 72C/5'
		Rag2-Ri	AGAACAAAAGATCATTGCTGGTCGGG	Oliveira et al. (2011)
	1st PCR	rag2_ca15F	CCYGCTCCACGATCTCAGGC	this study	15x (94C/30'', 53C/45'', 72C/1'30'') 15x (95C/30'', 51C/45'', 72C/1'30'') 72C/5''
		rag2_ca945R	WCATGGTGGCCGAACACCCAA	this study
	2nd PCR	rag2_ca144F	GGTGTCTCCTTCTCCATCGCTGC	this study	15x (94C/30'', 55/45'', 72C/1'30'') 15x (95C/30'', 59C/45'', 72C/1'30'') 72C/5''
		rag2_ca914R	TRGTTGGGGAGCCTCCAGGG	this study
16S		16Sar-L	ACG CCT GTT TAT CAA AAA CAT	Palumbi (1996)	30x (95C-30", 55C-30", 72C-1') 72C-5'
		16Sbr-H	CCG GTC TGA ACT CAG ATC ACG T	Palumbi (1996)
12S		H1478	TGACTGCAGAGGGTGACGGGCGGTGTGT	Kocher et al. (1989)	30x (95C-30", 55C-30", 72C-1') 72C-5'
		L1091	AAAAAGCTTCAAACTGGGATTAGATACCCCACTAT	Kocher et al. (1989)
References
Kocher, T. D., Thomas, W. K., Meyer, A., Edwards, S. V., Pääbo, S., Villablanca, F. X., Wilson, A. C. 1989. Dynamics of mitochondrial DNA evolution in animals: amplification and sequencing with conserved primers. PNAS 86, 6196-6200.
Li, C., Ortí, G., Zhang, G., Lu, G. 2007. A practical approach to phylogenomics: the phylogeny of ray-finned fish (Actinopterygii) as a case study. BMC Evol. Biol. 7, 44.
Li, C., Ortí, G. 2007. Molecular phylogeny of Clupeiformes (Actinopterygii) inferred from nuclear and mitochondrial DNA sequences. Mol. Phylog. Evol. 44, 386-398.
Lopez, A. J., Chen, W. J., Orti, G., 2004. Esociform phylogeny. Copeia 3, 449-464.
Lovejoy, N. R., Collette, B. B. 2001. Phylogenetic relationships of New World needlefishes (Teleostei: Belonidae) and the biogeography of transitions between marine and freshwater habitats. Copeia 2, 324-338.
Oliveira, C., Avelino, G. S., Abe, K. T., Mariguela, T. C., Benine, R. C., Ortí, G., Vari, R. P., Castro, R. M. C. 2011. Phylogenetic relationships within the speciose family Characidae (Teleostei: Ostariophysi: Characiformes) based on multilocus analysis and extensive ingroup sampling. BMC Evol. Biol. 11, 275.
Palumbi, S. R. 1996. Nucleic acids II: the polymerase chain reaction. In: Hillis, D. M., Moritz, C., Mable, B. K. (Eds.), Molecular Systematics. Sinauer Associates, Sunderland, MA, pp. 205–247.
